# Supplementary material for: CARDIAC-FM: A Multimodal Foundation Model for Cardiovascular Risk Prediction Using ECG and Cardiac MRI
Source: medRxiv. 2026 Mar 18:2026.03.16.26348526. Preprint. [Version 1] doi: 10.64898/2026.03.16.26348526 (PMC13015624; doi:10.64898/2026.03.16.26348526)
Supplement: Supplement 2 [file media-2.xlsx]

## Sheet: Sheet1
Supplementary Table1: UKBB cohort Summary
Supplementary Table2: UKBB participant characteristics and outcome rates
Supplementary Table3: CHS participant characteristics
Supplementary Table4: MESA participant characteristics
Supplementary Table5: UKBB prediction result
Supplementary Table6: CHS few-shot results with UKBB fine-tuning
Supplementary Table7: MESA few-shot results with UKBB fine-tuning
Supplementary Table8: CHS few-shot results from the pretrained model
Supplementary Table9: MESA few-shot results from the pretrained model
Supplementary Table10: UKBB subgroup prediction result
Supplementary Table11: CHS subgroup prediction result
Supplementary Table12: CHS Hazard Ratio across risk strata
Supplementary Table13: CHS Hazard Ratio across CMR features
Supplementary Table14: MESA subgroup prediction result
Supplementary Table15: MESA Hazard Ratio across risk strata
Supplementary Table16: MESA Hazard Ratio across CMR features
Supplementary Table17: UKBB CMR features prediction
Supplementary Table18: Codes for defining outcomes in UKBB

## Sheet: Table1
Category	Group	Baseline(N)	Follow-up(N)	Total
Data Split	Train	42686	3753	46439
	Valid	3557	278	3835
	Test	24901	2151	27052
Modality availability	ECG	62911	4750	67661
	MRI	65302	5122	70424
	ECG+MRI	57771	4356	62127
	All participants	71144	6182	77326

## Sheet: Table2
Characteristics	Baseline	Follow-up
Gender, N (%)
Male	27906(48.3)	2120(48.7)
Female	29717(51.4)	2236(51.3)
Unknown	148(0.3)	0(0.0)
Current smoker, N (%)
Yes	1811(3.1)	93(2.1)
No	51708(89.5)	4238(97.3)
Unknown	4252(7.4)	25(0.6)
Hypertension Medication Use, N (%)
Yes	13395(23.2)	976(22.4)
No	40069(69.4)	3355(77.0)
Unknown	4307(7.5)	25(0.6)
Diabetes Mellitus, N (%)
Yes	3054(5.3)	228(5.2)
No	50313(87.1)	4096(94.0)
Unknown	4404(7.6)	32(0.7)
Lipid-Lowering Medication use, N (%)
Yes	13600(23.5)	1026(23.6)
No	39853(69.0)	3305(75.9)
Unknown	4318(7.5)	25(0.6)
Prevalent Heart Failure, N(%)
Yes	353(0.6)	16(0.4)
No	55501(96.1)	3869(88.9)
Unknown	1917(3.3)	471(10.8)
History of Myocardial Infarction, N(%)
Yes	1318(2.3)	73(1.7)
No	54536(94.4)	3812(87.5)
Unknown	1917(3.3)	471(10.8)
Ethnicity
White	54177(93.8)	3764(86.4)
Others	1677(2.9)	121(2.8)
Unknown	1917(3.3)	471(10.8)
Age, mean (SD), years	65.6(7.8)	64.7 (7.3)
Height, mean (SD), cm	169.1(9.2)	169.8(9.2)
Weight, mean(SD), kg	76.4(15.4)	76.1(14.8)
LA minimal volume MRI, mean (SD), mL	29.6(16.8)	29.9(15.9)
LA maximal volume MRI, mean (SD), mL	72.6(24.3)	72.7(23.6)
LA ejection fraction, mean (SD), %	61.1(10.2)	60.5(9.4)
LV ejection fraction Normal, mean (SD), %	59.7(6.5)	59.2(6.1)
LVEDV, mean (SD), mL	146.3(34.6)	148.1(34.1)
LVESV, mean (SD), mL	59.7(19.8)	61.0(19.4)
LVM, mean (SD), g	85.4(22.6)	86.5(22.3)
HDL cholesterol nearest CMR, mean (SD)	1.5(0.4)	1.5(0.4)
Cholesterol nearest CMR, mean (SD)	5.7(1.1)	5.7(1.1)
Systolic BP, mean (SD)	140.6(19.1)	141.1(18.6)
Diastolic BP, mean (SD)	79.10(10.13)	78.5(10.1)
bmi, mean (SD)	26.6(4.5)	26.3(4.3)
eGRF, mean (SD)	92.0(12.9)	92.8(12.8)
5-year Incident Atrial Fibrillation, N (%)
Positive	734(1.3)	-
Negative	14281(24.7)	-
Unknown	42747(74.0)	-
5-year Incident Heart Failure, N (%)
Positive	342(0.6)	-
Negative	14717(25.5)	-
Unknown	42712(73.9)	-

## Sheet: Table3
Characteristics	Baseline	Follow-up
Gender, N (%)
Male	2455(42.3)	1708(40.2)
Female	3351(57.7)	2544(59.8)
Unknown	0(0.0)	0(0.0)
Current smoker, N (%)
Yes	690(11.9)	371(8.7)
No	5110(88.0)	3822(89.9)
Unknown	6(0.1)	59(1.4)
Hypertension Medication Use, N (%)
Yes	2761(47.6)	1912(45.0)
No	3033(52.2)	2338(55.0)
Unknown	12(0.2)	2(0.0)
Diabetes Mellitus, N (%)
Yes	926(15.9)	511(12.0)
No	4797(82.6)	3197(75.2)
Unknown	83(1.4)	544(12.8)
Lipid-Lowering Medication use, N (%)
Yes	318(5.5)	369(8.7)
No	5476(94.3)	3881(91.3)
Unknown	12(0.2)	2(0.0)
Prevalent Heart Failure, N(%)
Yes	271(4.7)	282(6.6)
No	5535(95.3)	3970(93.4)
Unknown	0(0.0)	0(0.0)
History of Myocardial Infarction, N(%)
Yes	553(9.5)	448(10.5)
No	5253(90.5)	3804(89.5)
Unknown	0(0.0)	0(0.0)
Ethnicity
White	4855(83.6)	3553(83.6)
Others	951(16.4)	699(16.4)
Unknown	0(0.0)	0(0.0)
Age, mean (SD), years	72.8(5.6)	76.7(5.3)
Height, mean (SD), cm	164.9(9.5)	164.3(9.5)
Weight, mean(SD), kg	72.7(14.7)	72.7(14.6)
HDL cholesterol nearest CMR, mean (SD)	54.2(15.8)	53.4(14.3)
Cholesterol nearest CMR, mean (SD)	211.2(39.3)	201.5(38.6)
Systolic BP, mean (SD)	136.8(21.9)	134.2(20.6)
Diastolic BP, mean (SD)	70.9(11.6)	69.7(11.5)
bmi, mean (SD)	26.7(4.7)	26.9(4.7)
eGRF, mean (SD)	65.2(16.9)	67.4(15.7)
5-year Incident Atrial Fibrillation, N (%)
Positive	623(10.7)	571(13.4)
Negative	4377(75.4)	2661(62.6)
Unknown	806(13.9)	1020(24.0)
5-year Incident Heart Failure, N (%)
Positive	324(5.6)	296(7.0)
Negative	4491(77.4)	2758(64.9)
Unknown	991(17.1)	1198(28.2)
5-year Myocardial Infarction, N(%)
Positive	329(5.7)	278(6.5)
Negative	7304(74.1)	2692(63.3)
Unknown	1173(20.2)	1282(30.2)
10-year Myocardial Infarction, N(%)
Positive	720(12.4)	555(13.1)
Negative	3185(54.9)	1802(42.4)
Unknown	1901(32.7)	1895(44.6)
5-year Ischemic Stroke, N(%)
Positive	234(4.0)	165(3.9)
Negative	4531(78.0)	2829(66.5)
Unknown	1041(17.9)	1258(29.6)
10-year Ischemic Stroke, N(%)
Positive	470(8.1)	308(7.2)
Negative	3389(58.4)	1913(45.0)
Unknown	1947(33.5)	2031(47.8)
10-year Cardioembolic Stroke, N(%)
Positive	121(2.1)	70(1.6)
Negative	3559(61.3)	2035(47.9)
Unknown	2126(36.6)	2147(50.5)
5-year All-cause Death N(%)
Positive	796(13.7)	900(21.2)
Negative	5010(86.3)	3352(78.8)
Unknown	0(0.0)	0(0.0)
10-year All-cause Death, N(%)
Positive	2042(31.2)	2024(47.6)
Negative	3759(64.7)	2228(52.4)
Unknown	5(0.1)	0(0.0)
5-year Cardiovascular death, N(%)
Positive	359(6.2)	372(8.7)
Negative	5010(86.3)	3552(87.8)
Unknown	0(0.0)	528(12.4)
10-year Cardiovascular death, N(%)
Positive	860(14.8)	783(18.4)
Negative	3759(64.7)	2228(52.4)
Unknown	1187(20.4)	1241(29.2)

## Sheet: Table4
Characteristics	Baseline	Follow-up
Gender, N (%)
Male	3193(47.2)	2163(45.0)
Female	3573(52.8)	2447(50.9)
Unknown	0(0.0)	201(4.2)
Current smoker, N (%)
Yes	882(13.0)	365(7.6)
No	5863(86.7)	4245(88.2)
Unknown	21(0.3)	201(4.2)
Hypertension Medication Use, N (%)
Yes	2514(37.2)	2550(53.0)
No	4249(62.8)	2060(42.9)
Unknown	3(0.0)	201(4.2)
Diabetes Mellitus, N (%)
Yes	1786(26.4)	1855(38.6)
No	4956(73.2)	2697(56.1)
Unknown	24(0.4)	259(5.4)
Lipid-Lowering Medication use, N (%)
Yes	1090(16.1)	1797(37.4)
No	5661(83.7)	2813(58.5)
Unknown	15(0.2)	201(4.2)
Prevalent Heart Failure, N(%)
Yes	0(0.0)	92(1.9)
No	6737(99.6)	4472(93.0)
Unknown	29(0.4)	247(5.1)
History of Myocardial Infarction, N(%)
Yes	0(0.0)	83(1.7)
No	6736(99.6)	4480(93.1)
Unknown	30(0.4)	248(5.2)
Ethnicity
White	2590(38.6)	1864(38.7)
Others	4176(61.7)	2746(57.1)
Unknown	0(0.0)	201(4.2)
Age, mean (SD), years	62.2(10.2)	69.9(9.5)
Height, mean (SD), cm	166.4(10.0)	165.3(10.0)
Weight, mean(SD), kg	78.6(9.7)	78.1(9.5)
LA minimal volume MRI, mean (SD), mL	12.5(6.7)	30.4(16.7)
LA maximal volume MRI, mean (SD), mL	30.3(10.0)	64.6(22.6)
LA ejection fraction, mean (SD), %	60.9(11.8)	55.0(11.7)
LV ejection fraction Normal, mean (SD), %	62.6(5.8)	61.9(7.3)
LVEDV, mean (SD), mL	127.8(30.1)	119.2(31.7)
LVESV, mean (SD), mL	40.2(15.8)	46.1(18.2)
LVM, mean (SD), g	144.8(37.8)	123.0(33.8)
HDL cholesterol nearest CMR, mean (SD)	51.0(14.8)	56.0(16.9)
Cholesterol nearest CMR, mean (SD)	194.2(35.7)	183.0(37.5)
Systolic BP, mean (SD)	126.6(21.5)	124.1(20.9)
Diastolic BP, mean (SD)	71.9(10.3)	68.3(10.1)
bmi, mean (SD)	28.3(5.5)	28.5(5.7)
eGRF, mean (SD)	77.8(16.3)	68.2(16.0)
5-year Incident Atrial Fibrillation, N (%)
Positive	188(2.8)	248(5.2)
Negative	4089(60.4)	2887(60.0)
Unknown	2489(36.8)	1676(34.8)
5-year Incident Heart Failure, N (%)
Positive	103(1.5)	66(1.4)
Negative	4869(72.0)	3170(65.9)
Unknown	1794(26.5)	1575(32.7)
5-year Myocardial Infarction, N(%)
Positive	110(1.6)	94(2.0)
Negative	6104(90.2)	3946(82.0)
Unknown	552(8.2)	771(16.0)
10-year Myocardial Infarction, N(%)
Positive	205(3.0)	173(3.6)
Negative	5358(79.2)	2951(61.3)
Unknown	1203(17.8)	1687(35.1)
5-year Ischemic Stroke, N(%)
Positive	73(1.1)	88(1.8)
Negative	6128(90.6)	3949(82.1)
Unknown	565(8.4)	774(16.1)
10-year Ischemic Stroke, N(%)
Positive	149(2.2)	157(3.3)
Negative	5370(79.4)	2943(61.2)
Unknown	1247(18.4)	1711(35.6)
10-year Cardioembolic Stroke, N(%)
Positive	32(0.5)	57(1.2)
Negative	5358(79.2)	2943(61.2)
Unknown	1364(20.2)	1811(37.6)
5-year All-cause Death N(%)
Positive	257(3.8)	367(7.6)
Negative	6491(95.9)	4240(88.1)
Unknown	18(0.3)	204(4.2)
10-year All-cause Death, N(%)
Positive	751(11.1)	977(20.3)
Negative	5997(88.6)	3613(75.1)
Unknown	18(0.3)	221(4.6)
5-year Cardiovascular death, N(%)
Positive	58(0.9)	107(2.2)
Negative	6435(95.1)	4198(87.3)
Unknown	273(4.0)	506(10.5)
10-year Cardiovascular death, N(%)
Positive	173(2.6)	265(5.5)
Negative	5941(87.8)	3590(74.6)
Unknown	652(9.6)	956(19.9)

## Sheet: Table5
Model	Label	AUROC	AUROC SD	AUROC 95%CI Lower	AUROC 95%CI Upper	AUPRC	AUPRC SD	AUPRC 95%CI Lower	AUPRC 95%CI Upper
ECG-FM	Atrial Fibrillation	0.745381	0.00509614	0.735393	0.75537	0.25466	0.00948075	0.236078	0.273242
ECG-FM + Risk Score	Atrial Fibrillation	0.815056	0.00169037	0.811743	0.818369	0.30237	0.00986432	0.283036	0.321704
CARDIAC-FM (ECG + MRI)	Atrial Fibrillation	0.758781	0.00515065	0.748686	0.768877	0.269548	0.0134725	0.243142	0.295954
CARDIAC-FM (ECG + MRI + Risk Score)	Atrial Fibrillation	0.815533	0.00129027	0.813005	0.818062	0.315354	0.0196468	0.276846	0.353862
CARDIAC-FM (ECG)	Atrial Fibrillation	0.755637	0.00598909	0.743899	0.767376	0.261635	0.0127412	0.236662	0.286608
CARDIAC-FM (ECG + Score)	Atrial Fibrillation	0.817214	0.00192423	0.813442	0.820985	0.311595	0.0147408	0.282703	0.340487
Risk Score	Atrial Fibrillation	0.760566	0.00430694	0.752125	0.769008	0.263504	0.0134037	0.237233	0.289775
ECG-FM	Heart Failure	0.7633	0.0112252	0.741298	0.785301	0.180814	0.00428023	0.172425	0.189203
ECG-FM + Risk Factors	Heart Failure	0.805537	0.00654626	0.792707	0.818368	0.195216	0.00873433	0.178096	0.212335
CARDIAC-FM (ECG + MRI)	Heart Failure	0.806921	0.00827137	0.790709	0.823133	0.235673	0.0096245	0.216809	0.254537
CARDIAC-FM (ECG + MRI + Risk Score)	Heart Failure	0.82497	0.00632818	0.812567	0.837374	0.23566	0.0132824	0.209626	0.261693
CARDIAC-FM (ECG)	Heart Failure	0.794748	0.00373572	0.787426	0.80207	0.182954	0.0122188	0.159005	0.206903
CARDIAC-FM (ECG + Risk Score)	Heart Failure	0.812274	0.00232039	0.807726	0.816822	0.211404	0.0132293	0.185474	0.237333
Risk Score	Heart Failure	0.799707	0.00343828	0.792968	0.806446	0.194398	0.0153178	0.164375	0.224421

## Sheet: Table6
Model	Label	Type	AUROC	AUROC SD	AUROC 95%CI Lower	AUROC 95%CI Upper	AUPRC	AUPRC SD	AUPRC 95%CI Lower	AUPRC 95%CI Upper
Risk Score	Atrial Fibrillation	Zero-shot	0.697646	0.000100909	0.697448	0.697844	0.285178	0.000449472	0.284297	0.286059
ECG-FM	Atrial Fibrillation	Zero-shot	0.642701	0.0318576	0.58026	0.705142	0.254754	0.0267552	0.202314	0.307194
CARDIAC-FM (ECG)	Atrial Fibrillation	Zero-shot	0.675588	0.00945508	0.657056	0.69412	0.288745	0.00992179	0.269299	0.308192
ECG-FM + Risk Score	Atrial Fibrillation	Zero-shot	0.704246	0.0138285	0.677142	0.731349	0.29535	0.0221763	0.251885	0.338816
CARDIAC-FM (ECG + Risk Score)	Atrial Fibrillation	Zero-shot	0.726011	0.00765213	0.711013	0.741009	0.333606	0.010257	0.313503	0.35371
Risk Score	Heart Failure	Zero-shot	0.750823	0.000424643	0.749991	0.751655	0.21111	0.00113763	0.20888	0.213339
ECG-FM	Heart Failure	Zero-shot	0.647367	0.0305209	0.587547	0.707188	0.145513	0.0232999	0.0998449	0.191181
CARDIAC-FM (ECG)	Heart Failure	Zero-shot	0.686413	0.0312642	0.625135	0.747691	0.177448	0.0222987	0.133743	0.221153
ECG-FM + Risk Score	Heart Failure	Zero-shot	0.75402	0.01159	0.731303	0.776736	0.19687	0.0210079	0.155695	0.238046
CARDIAC-FM (ECG + Risk Score)	Heart Failure	Zero-shot	0.772877	0.0175668	0.738447	0.807308	0.238675	0.0180834	0.203231	0.274118
ECG-FM	Atrial Fibrillation	Few-shot(20%)	0.711577	0.00606547	0.699688	0.723465	0.338452	0.00891537	0.320978	0.355926
CARDIAC-FM (ECG)	Atrial Fibrillation	Few-shot(20%)	0.717258	0.00447653	0.708484	0.726032	0.348386	0.00980513	0.329168	0.367604
ECG-FM + Risk Score	Atrial Fibrillation	Few-shot(20%)	0.738835	0.00485374	0.729322	0.748348	0.363612	0.0103751	0.343277	0.383947
CARDIAC-FM (ECG + Risk Score)	Atrial Fibrillation	Few-shot(20%)	0.748383	0.00363813	0.741252	0.755514	0.376382	0.00759577	0.361494	0.391269
ECG-FM	Heart Failure	Few-shot(20%)	0.762631	0.00517055	0.752497	0.772765	0.257078	0.00865676	0.240111	0.274046
CARDIAC-FM (ECG)	Heart Failure	Few-shot(20%)	0.775183	0.00440932	0.766541	0.783825	0.262367	0.00659944	0.249432	0.275302
ECG-FM + Risk Score	Heart Failure	Few-shot(20%)	0.80256	0.00378504	0.795142	0.809979	0.273413	0.0136173	0.246723	0.300103
CARDIAC-FM (ECG + Risk Score)	Heart Failure	Few-shot(20%)	0.821472	0.00291732	0.815754	0.82719	0.31018	0.00553281	0.299336	0.321024

## Sheet: Table7
Model	Label	Type	AUROC	AUROC SD	AUROC 95%CI Lower	AUROC 95%CI Upper	AUPRC	AUPRC SD	AUPRC 95%CI Lower	AUPRC 95%CI Upper
Risk Score	Atrial Fibrillation	Zero-shot	0.770662	3.77944e-05	0.770587	0.770736	0.176715	0.000403182	0.175925	0.177506
ECG-FM	Atrial Fibrillation	Zero-shot	0.649024	0.0387641	0.573046	0.725002	0.137217	0.0245605	0.0890779	0.185355
CARDIAC-FM (ECG)	Atrial Fibrillation	Zero-shot	0.69062	0.00305067	0.68464	0.696599	0.183308	0.00799316	0.167641	0.198974
ECG-FM + Risk Score	Atrial Fibrillation	Zero-shot	0.751707	0.0186875	0.71508	0.788335	0.181659	0.023596	0.135411	0.227907
CARDIAC-FM (ECG + Risk Score)	Atrial Fibrillation	Zero-shot	0.783023	0.00279732	0.77754	0.788505	0.232152	0.00514909	0.22206	0.242244
Risk Score	Heart Failure	Zero-shot	0.788877	8.26555e-05	0.788715	0.789039	0.0703788	0.000300437	0.0697899	0.0709677
ECG-FM	Heart Failure	Zero-shot	0.691624	0.0383528	0.616453	0.766796	0.0622562	0.020869	0.0213529	0.103159
CARDIAC-FM (ECG)	Heart Failure	Zero-shot	0.722391	0.0259996	0.671431	0.77335	0.0880735	0.020671	0.0475583	0.128589
ECG-FM + Risk Score	Heart Failure	Zero-shot	0.789412	0.0210031	0.748246	0.830578	0.0821731	0.0239048	0.0353198	0.129027
CARDIAC-FM (ECG + Risk Score)	Heart Failure	Zero-shot	0.803788	0.0188932	0.766757	0.840819	0.112892	0.0164326	0.0806844	0.1451
ECG-FM	Atrial Fibrillation	Few-shot(20%)	0.729591	0.00491575	0.719956	0.739226	0.224229	0.00191105	0.220484	0.227975
CARDIAC-FM (ECG)	Atrial Fibrillation	Few-shot(20%)	0.729362	0.00134302	0.726729	0.731994	0.220336	0.00971557	0.201294	0.239379
ECG-FM + Risk Score	Atrial Fibrillation	Few-shot(20%)	0.783695	0.00384482	0.776159	0.791231	0.226904	0.0123523	0.202694	0.251115
CARDIAC-FM (ECG + Risk Score)	Atrial Fibrillation	Few-shot(20%)	0.790411	0.00234903	0.785807	0.795016	0.255109	0.00619138	0.242973	0.267244
ECG-FM	Heart Failure	Few-shot(20%)	0.773621	0.0183009	0.737751	0.809491	0.119061	0.0112062	0.0970971	0.141025
CARDIAC-FM (ECG)	Heart Failure	Few-shot(20%)	0.799554	0.00561091	0.788556	0.810551	0.131082	0.00711594	0.117134	0.145029
ECG-FM + Risk Score	Heart Failure	Few-shot(20%)	0.822323	0.00626267	0.810048	0.834598	0.111354	0.00872025	0.0942626	0.128446
CARDIAC-FM (ECG + Risk Score)	Heart Failure	Few-shot(20%)	0.823665	0.00566186	0.812567	0.834762	0.122342	0.00814271	0.106382	0.138302

## Sheet: Table8
Model	Label	AUROC	AUROC SD	AUROC 95%CI Lower	AUROC 95%CI Upper	AUPRC	AUPRC SD	AUPRC 95%CI Lower	AUPRC 95%CI Upper
CARDIAC-FM	10-year CES	0.705535	0.0228583	0.669162	0.741908	0.0856263	0.00700583	0.0744784	0.0967741
ECG-FM	10-year CES	0.612572	0.0293496	0.56587	0.659274	0.0542088	0.00591751	0.0447927	0.0636248
CARDIAC-FM	10-year CV Death	0.737383	0.00549961	0.728632	0.746134	0.465044	0.0132605	0.443943	0.486144
ECG-FM	10-year CV Death	0.703808	0.00292128	0.69916	0.708456	0.435623	0.00741858	0.423818	0.447428
CARDIAC-FM	5-year CV Death	0.746491	0.00906994	0.732059	0.760923	0.235967	0.0117174	0.217322	0.254612
ECG-FM	5-year CV Death	0.697894	0.044261	0.627464	0.768323	0.19178	0.0337608	0.138059	0.245501
CARDIAC-FM	10-year Death	0.691127	0.00648335	0.68081	0.701443	0.608865	0.00778966	0.59647	0.62126
ECG-FM	10-year Death	0.672413	0.00514208	0.664231	0.680595	0.586114	0.0048837	0.578343	0.593885
CARDIAC-FM	5-year Death	0.686995	0.0116809	0.668408	0.705581	0.321238	0.0110215	0.3037	0.338775
ECG-FM	5-year Death	0.665256	0.0120208	0.646129	0.684384	0.303114	0.00741627	0.291313	0.314915
CARDIAC-FM	10-year IS	0.641605	0.00788319	0.629061	0.654149	0.219678	0.00756863	0.207635	0.231722
ECG-FM	10-year IS	0.592417	0.0165631	0.566061	0.618772	0.189888	0.0180878	0.161106	0.21867
CARDIAC-FM	5-year IS	0.637884	0.00835482	0.624589	0.651178	0.0935433	0.00556343	0.0846906	0.102396
ECG-FM	5-year IS	0.573154	0.0202605	0.540915	0.605393	0.081513	0.0119818	0.0624474	0.100579
CARDIAC-FM	10-year MI	0.664385	0.0177516	0.636139	0.692632	0.35805	0.0227406	0.321864	0.394235
ECG-FM	10-year MI	0.646636	0.0145121	0.623544	0.669728	0.350564	0.0213994	0.316513	0.384616
CARDIAC-FM	5-year MI	0.672803	0.00541625	0.664185	0.681422	0.171675	0.00525901	0.163306	0.180043
ECG-FM	5-year MI	0.594136	0.0478253	0.518036	0.670237	0.127407	0.0262723	0.0856015	0.169212

## Sheet: Table9
Model	Label	AUROC	AUROC SD	AUROC 95%CI Lower	AUROC 95%CI Upper	AUPRC	AUPRC SD	AUPRC 95%CI Lower	AUPRC 95%CI Upper
CARDIAC-FM	10-year CES	0.678938	0.0606625	0.582411	0.775466	0.0406473	0.00617805	0.0308166	0.0504779
ECG-FM	10-year CES	0.63834	0.0545511	0.551537	0.725143	0.0308303	0.0128893	0.0103205	0.05134
CARDIAC-FM	10-year CV Death	0.741763	0.0138863	0.719666	0.763859	0.138289	0.00799007	0.125575	0.151003
ECG-FM	10-year CV Death	0.670524	0.0419407	0.603787	0.737261	0.0999725	0.0219088	0.0651107	0.134834
CARDIAC-FM	5-year CV Death	0.698577	0.0230377	0.661919	0.735235	0.0490788	0.00937251	0.0341651	0.0639926
ECG-FM	5-year CV Death	0.626585	0.0324535	0.574944	0.678226	0.0314493	0.0104401	0.0148368	0.0480618
CARDIAC-FM	10-year Death	0.70772	0.0106359	0.690796	0.724644	0.313974	0.0123866	0.294264	0.333684
ECG-FM	10-year Death	0.681538	0.026352	0.639606	0.72347	0.290965	0.032684	0.238958	0.342973
CARDIAC-FM	5-year Death	0.636972	0.0449816	0.565396	0.708547	0.100143	0.0141912	0.0775615	0.122724
ECG-FM	5-year Death	0.57887	0.0281552	0.534069	0.623672	0.0811558	0.0103435	0.0646969	0.0976146
CARDIAC-FM	10-year IS	0.633753	0.0227258	0.597591	0.669915	0.0706671	0.00527238	0.0622776	0.0790567
ECG-FM	10-year IS	0.611084	0.027418	0.567456	0.654712	0.0623834	0.00322805	0.0572468	0.0675199
CARDIAC-FM	5-year IS	0.645453	0.0109519	0.628026	0.66288	0.032129	0.00326873	0.0269277	0.0373303
ECG-FM	5-year IS	0.645782	0.0298335	0.59831	0.693253	0.0334942	0.00389525	0.027296	0.0396925
CARDIAC-FM	10-year MI	0.607385	0.0222676	0.571953	0.642818	0.069714	0.00619727	0.0598527	0.0795752
ECG-FM	10-year MI	0.598659	0.0266848	0.556198	0.641121	0.071206	0.00675073	0.0604641	0.0819479
CARDIAC-FM	5-year MI	0.587783	0.0124294	0.568005	0.607561	0.0316034	0.00258056	0.0274972	0.0357097
ECG-FM	5-year MI	0.547222	0.0293322	0.500548	0.593896	0.0268035	0.00289573	0.0221958	0.0314113

[truncated: 9 more sheets: Table10, Table11, Table12, Table13, Table14, Table15, Table16, Table17, Table18]
